# Supplementary material for: Design of Long-Wave Fully Polarized HgCdTe Photodetector Based on Silicon Metasurface
Source: Micromachines (Basel). 2025 Aug 14;16(8):937. doi: 10.3390/mi16080937 (PMC12388148; doi:10.3390/mi16080937)
Supplement: Supplementary file 1 [file micromachines-16-00937-s001.zip]

Archive with 1 entries (1 files):
- micromachines-3760281-supplementary.pdf
